# Supplementary material for: Neutralization of SARS-CoV-2 Omicron BQ.1, BQ.1.1 and XBB.1 variants following SARS-CoV-2 infection or vaccination in children
Source: Nat Commun. 2023 Dec 1;14:7952. doi: 10.1038/s41467-023-43152-y (PMC10692185; doi:10.1038/s41467-023-43152-y)
Supplement: Supplementary file 4 — Source Data [file 41467_2023_43152_MOESM4_ESM.xlsx]

## Sheet: fig 2 a
Sample ID	WA-1				BA.2				BA.2.75				BA.3				BA.4/BA.5				BQ.1				BQ.1.1				XBB.1
	<5yrs	5-11 yrs	12-21 yrs		<5yrs	5-11 yrs	12-21 yrs		<5yrs	5-11 yrs	12-21 yrs		<5yrs	5-11 yrs	12-21 yrs		<5yrs	5-11 yrs	12-21 yrs		<5yrs	5-11 yrs	12-21 yrs		<5yrs	5-11 yrs	12-21 yrs		<5yrs	5-11 yrs	12-21 yrs
COVP-108-005-542	10				10				10				10				10				10				10				10
COVP-014-002-833	10				10				10				10				10				10				10				10
COVP-019-003-523	10				10				10				10				10				10				10				10
COVP-108-002-407	1301.7				10				10				10				10				10				10				10
COVP-016-022-892	718.2				31				10				10				10				10				10				10
COVP-065-007-118	10				10				10				10				10				10				10				10
COV-0116-262	10				10				10				10				10				10				10				10
COVP-005-001-610	2865.7				73				38				10				21				10				10				10
COVP-016-027-104	10				10				10				10				10				10				10				10
COVP-019-023-320	10				10				10				10				10				10				10				10
COVP-019-024-995	215.2				10				10				10				10				10				10				10
COVP-019-025-800	10				10				10				10				10				10				10				10
COVP-020-015-754	10				10				10				10				10				10				10				10
COVP-028-004-536	40.7				10				10				10				10				10				10				10
COVP-028-010-402	245.3				10				10				10				10				10				10				10
COVP-065-002-532	10				10				10				10				10				10				10				10
COVP-069-009-335	86.4				10				10				10				10				10				10				10
COVP-069-010-400	10				10				10				10				10				10				10				10
COVP-105-002-993	32.4				10				10				10				10				10				10				10
COVP-105-017-868	10				10				10				10				10				10				10				10
COVP-105-019-888	339.1				42				10				24				23				10				10				10
COVP-108-001-860	22.3				10				10				10				10				10				10				10
COVP-108-009-921	10				10				10				10				10				10				10				10
COVP-073-005-538		1114.3				28				10				10				10				10				10				10
COV-0029-614		201.6				10				10				10				10				10				10				10
COV-0121-565		77.9				10				10				10				10				10				10				10
COVP-019-012-922		244.1				10				10				10				10				10				10				10
COVP-105-009-167		141.8				10				10				10				10				10				10				10
COVP-108-012-840		10				10				10				10				10				10				10				10
COVP-104-001-556		204.18				10				10				10				10				10				10				10
COVP-064-002-747		10				10				10				10				10				10				10				10
COVP-027-011-807		10				10				10				10				10				10				10				10
COV-0104-205		62.2				10				10				10				10				10				10				10
COVP-028-003-817			10				10				10				10				10				10				10				10
COVP-104-006-654			10				10				10				10				10				10				10				10
COV-0009-823			10				10				10				10				10				10				10				10
COV-0001-730			649.5				10				10				10				10				10				10				10
COV-0005-559			12950.3				134				186				92				176				48				41				10
COV-0130-666			1902				39				10				40				10				10				10				10
COV-0002-570			2601.5				48				38				35				31				10				10				10
COV-0010-855			3074.6				114				102				129				73				29				32				10
COV-0012-802			5668.7				104				93				67				96				36				64				10
COVP-105-008-917			103.9				10				10				10				10				10				10				10
COVP-019-009-877			10				10				10				10				10				10				10				10
COVP-038-003-874			713.2				10				10				10				10				10				10				10
COVP-065-014-417			3823.2				120				127				81				125				10				10				10
COVP-069-007-123			149.6				10				10				32				10				10				10				10
COVP-104-005-028			871.1				44				45				41				10				10				10				10
COVP-027-016-989			485.8				29				22				24				24				10				10				10
COVP-028-012-689			10				10				10				10				10				10				10				10
COVP-069-002-141			10				10				10				10				10				10				10				10
COVP-069-006-693			10				10				10				10				10				10				10				10
COVP-027-009-514			810.73				10				10				10				10				10				10				10
COVP-065-010-033			3426.56				10				29				10				43				10				10				10

## Sheet: fig 2 b
Sample ID	WA-1				BA.2				BA.2.75				BA.3				BA.4/BA.5				BQ.1				BQ.1.1				XBB.1
	<5yrs	5-11 yrs	12-21 yrs		<5yrs	5-11 yrs	12-21 yrs		<5yrs	5-11 yrs	12-21 yrs		<5yrs	5-11 yrs	12-21 yrs		<5yrs	5-11 yrs	12-21 yrs		<5yrs	5-11 yrs	12-21 yrs		<5yrs	5-11 yrs	12-21 yrs		<5yrs	5-11 yrs	12-21 yrs
COVP-001-051-218	1230.9				39				48				39				10				10				10				10
COVP-001-015-914	1117.8				10				10				10				10				10				10				10
COV-0048-801	276.7				10				10				10				10				10				10				10
COV-0049-521	341.5				10				10				10				10				10				10				10
COV-0045-884	291.6				10				10				10				10				10				10				10
COV-0046-417	746.9				10				10				10				10				10				10				10
COV-0059-537	635				10				10				10				10				10				10				10
COVP-001-035-164	342.94				10				10				10				10				10				10				10
COVP-001-041-250	255.73				10				10				10				10				10				10				10
COVP-001-042-877	402.89				10				10				10				10				10				10				10
COV-0050-757		330.3				10				10				10				10				10				10				10
COV-0051-343		193.4				10				10				10				10				10				10				10
COV-0037-183		506.5				32				23				34				37				10				10				10
COV-0047-482		340.2				37				10				10				10				10				10				10
COV-0058-162		307.5				10				10				10				10				10				10				10
COVP-001-004-421		1640.82				76				87				88				70				10				10				10
COVP-001-044-539		10				10				10				10				10				10				10				10
COVP-001-046-500		265.47				10				10				10				10				10				10				10
COV-0060-103		179.8				10				10				10				10				10				10				10
COVP-001-029-761		1070.03				29				33				10				10				10				10				10
COVP-001-030-582		1092.11				10				10				10				10				10				10				10
COVP-001-040-739			539.27				10				10				10				10				10				10				10
COVP-001-043-635			10				10				10				10				10				10				10				10
COV-0062-236			411.9				10				10				10				10				10				10				10
COV-0135-472			406.4				10				10				10				10				10				10				10
COVP-001-001-764			587.312				10				10				10				10				10				10				10
COVP-001-005-652			474.142				10				10				10				10				10				10				10
COVP-001-010-599			120.24				10				10				10				10				10				10				10
COVP-001-017-963			731.149				28				10				27				10				10				10				10
COVP-001-033-999			976.891				10				10				10				10				10				10				10
COVP-001-036-582			10				10				10				10				10				10				10				10
COVP-001-037-000			415.361				10				16				10				10				10				10				10
COVP-001-049-308			364.579				10				10				10				10				10				10				10

## Sheet: fig 2 c
Sample ID	WA-1				BA.2				BA.2.75				BA.3				BA.4/BA.5				BQ.1				BQ.1.1				XBB.1
	<5yrs	5-11 yrs	12-21 yrs		<5yrs	5-11 yrs	12-21 yrs		<5yrs	5-11 yrs	12-21 yrs		<5yrs	5-11 yrs	12-21 yrs		<5yrs	5-11 yrs	12-21 yrs		<5yrs	5-11 yrs	12-21 yrs		<5yrs	5-11 yrs	12-21 yrs		<5yrs	5-11 yrs	12-21 yrs
COVP-075-002-810	2156.3				10				10				10				10				10				10				10
COV-0119-768	1842.2				10				10				10				10				10				10				10
COVP-019-004-033	541.73				10				10				10				10				10				10				10
COVP-020-001-451	1318.29				10				10				10				10				10				10				10
COVP-016-023-220	684.2				10				10				10				10				10				10				10
COVP-028-002-530	10				10				10				10				10				10				10				10
COVP-020-011-899	488.49				10				10				10				10				10				10				10
COVP-068-001-784	5613.64				10				10				10				10				10				10				10
COVP-028-005-748	2920.3				10				10				10				10				10				10				10
COVP-020-006-028	293.1				99				83				85				69				10				10				10
COVP-020-010-462	1043.7				10				10				10				10				10				10				10
COVP-027-012-620	4300.1				40				47				10				39				10				10				10
COVP-063-014-902	221.9				10				10				10				10				10				10				10
COVP-073-009-571	228				10				20				10				10				10				10				10
COVP-075-001-851	54.2				10				10				10				10				10				10				10
COVP-108-008-006	262.9				26				10				25				23				10				10				10
COVP-001-006-230	683.01				10				10				10				10				10				10				10
COVP-001-021-555	390.9				21				10				10				32				10				10				10
COVP-001-032-873	633.14				10				10				10				21				10				10				10
COVP-001-034-276	1122.19				38				77				10				48				10				10				10
COV-0007-745	904.6				10				10				10				10				10				10				10
COVP-001-047-974	211.52				10				10				10				10				10				10				10
COVP-020-002-806		978.07				10				10				10				10				10				10				10
COV-0013-242		7520.22				94				90				90				73				10				10				10
COV-0018-647		455.9				10				10				10				10				10				10				10
COV-0030-386		1362.8				10				10				10				10				10				10				10
COV-0040-421		4623.5				75				49				42				89				49				39				10
COV-0006-980		5557				130				110				171				36				10				10				10
COV-0016-462		1741				10				10				10				10				10				10				10
COV-0181-323		901.8				54				22				31				25				10				10				10
COVP-005-007-518		208.7				10				23				27				10				10				10				10
COVP-020-018-925		212.5				10				22				10				24				10				10				10
COVP-019-021-305		448.8				29				33				10				10				10				10				10
COVP-069-015-824		1007.4				25				10				27				27				10				10				10
COVP-073-001-492		60.7				10				10				10				23				10				10				10
COVP-073-008-417		1270.3				65				24				10				72				10				10				10
COVP-001-007-686		1558.95				10				10				10				10				10				10				10
COVP-001-026-841		746.08				28				31				28				24				10				10				10
COVP-001-031-934		112.88				10				10				10				69				10				10				10
COVP-001-045-465		365.88				10				10				10				10				10				10				10
COVP-020-019-819			241				10				10				10				10				10				10				10
COVP-001-003-318			1185.27				10				10				10				10				10				10				10
COVP-001-039-355			64.9819				10				10				10				10				10				10				10
COVP-001-028-015			1825.31				33				29				21				22				10				10				10
COVP-027-010-638			709.7				10				10				25				10				10				10				10
COV-0014-100			9003.3				110				79				56				104				10				10				10
COV-0008-200			946.2				10				10				10				10				10				10				10
COV-0031-746			3412.1				21				10				22				24				10				10				10
COVP-105-018-074			282.923				10				10				10				10				10				10				10
COVP-069-020-595			818.525				10				10				10				10				10				10				10
COVP-063-010-017			6453.76				10				10				10				10				10				10				10
COVP-019-006-132			506.2				10				10				29				21				10				10				10
COVP-019-020-611			246				10				10				10				10				10				10				10
COVP-066-001-718			10				10				10				10				10				10				10				10
COVP-108-007-858			10				10				10				10				10				10				10				10
COVP-065-009-715			188.8				10				10				10				10				10				10				10
COVP-029-001-464			881.4				48				41				90				45				10				10				10
COVP-065-002-541			537.4				10				10				10				10				10				10				10
COVP-105-015-347			24430.1				362				368				305				346				360				317				10
COVP-108-010-274			1315.9				10				10				10				10				10				10				10
COVP-001-012-051			97.89				10				10				10				10				10				10				10
COVP-001-024-873			1929.06				10				34				27				26				10				10				10
COVP-065-016-584			69.33				10				10				10				10				10				10				10
COVP-064-003-268			121.17				10				10				10				10				10				10				10

## Sheet: fig 2 d
Sample ID	WA-1				BA.2				BA.2.75				BA.3				BA.4/BA.5				BQ.1				BQ.1.1				XBB.1
	<5yrs	5-11 yrs	12-21 yrs		<5yrs	5-11 yrs	12-21 yrs		<5yrs	5-11 yrs	12-21 yrs		<5yrs	5-11 yrs	12-21 yrs		<5yrs	5-11 yrs	12-21 yrs		<5yrs	5-11 yrs	12-21 yrs		<5yrs	5-11 yrs	12-21 yrs		<5yrs	5-11 yrs	12-21 yrs
1	1435				239				199				277				274				248				248				27
2	679				70				72				100				82				40				40				10
3	330				35				10				34				10				10				10				10
4	1825				326				199				296				240				502				437				451
5	1600				260				94				216				213				980				1193				468
6	38				10				10				10				10				10				10				10
7	10				10				10				10				10				10				10				10
8	414				48				26				44				35				95				27				21
9	128				33				26				33				31				10				10				10
10	131				10				10				10				10				171				149				24
V2-1554 1/2/2022		1424				64				49				46				31				21				10				10
V2-1557 12/23/2021		1305				31				38				24				10				10				10				10
V2-1558 1/2/2022		3020				74				54				30				37				22				10				10
V2-1559 1/2/2022		2212				94				145				102				42				10				10				10
V2-1565 12/15/2021		1960				41				46				28				30				10				10				10
V2-1566 12/15/2021		602				34				48				31				10				10				10				10
V2-1567 12/15/2021		3340				55				58				56				36				10				10				10
V2-1570 12/15/2021		2736				85				52				32				27				10				10				10
V2-1571 12/15/2021		499				27				30				10				10				95				36				10
V2-1574 12/27/2021		3198				1248				1073				997				48				10				10				10
V2-1577 12/27/2021		580				26				21				24				10				10				10				10
V2-1578 12/27/2021		441				10				10				10				10				10				10				10
V2-1579 1/3/2022		2485				710				570				613				238				152				136				39
V2-1580 1/3/2022		3205				206				327				341				212				162				66				33
V2-1584 12/14/2021		1235				10				10				10				10				10				10				10
V2-1585 12/14/2021		1240				42				72				62				28				47				10				10
V2-1587 1/2/2022		1537				53				31				38				25				10				10				10
V2-1588 1/2/2022		2237				62				63				61				24				24				10				10
V2-1591 12/16/2021		1503				39				30				38				23				10				10				10
V2-1592 12/16/2021		262				10				10				10				10				10				10				10
V2-1594 1/6/2022		1952				80				85				73				49				104				10				10
V2-1598 12/29/2021		1036				33				10				30				22				47				10				10
V2-1599 1/8/2022		210				29				10				10				10				46				10				10
V2-1609 1/2/2022		832				52				62				23				28				204				22				10
V2-1610 12/16/2021		313				10				10				30				10				35				10				10
V2-1616 12/14/2021		712				86				89				40				68				10				10				10
V2-1618 1/3/2022		230				32				10				10				10				10				10				10
V2-1619 12/16/2021		461				34				38				34				10				40				10				10
V2-1627 1/3/2022		1035				58				41				41				39				10				10				10
V2-1628 12/15/2021		1677				48				47				51				10				10				10				10
V2-1648 1/3/2022		824				45				39				27				10				10				10				10
V2-1668 1/3/2022		1436				89				50				66				22				10				10				10
V2-1202 7/2/2021			909				35				26				30				25				10				10				10
V2-1203 6/21/2021 (1000 ul)			2221				127				70				180				121				85				63				29
V2-1208 6/21/2021			807				46				44				47				46				10				10				10
V2-1213 7/12/2021			1438				36				33				24				33				10				10				10
V2-1215 6/24/2021			1032				138				52				41				46				10				10				10
V2-1217 6/24/2021			982				26				10				31				10				10				10				10
V2-1219 6/21/2021			6829				106				107				50				58				10				10				10
V2-1220 6/22/2021			4268				214				230				180				69				10				10				10
V2-1221 7/1/2021			2044				52				82				33				45				10				10				10
V2-1222 7/1/2021			3124				46				50				31				60				10				10				10
V2-1223 6/24/2021			1533				125				54				46				47				10				10				10
V2-1224 6/27/2021			2818				236				147				145				86				10				10				10
V2-1225 6/27/2021			2661				114				74				126				72				10				10				10
V2-1226 6/28/2021			2460				107				105				102				78				10				10				10
V2-1227 6/28/2021			1459				40				62				37				49				10				10				10
V2-1228 6/24/2021			1602				53				109				43				38				10				10				10
V2-1232 6/22/2021			3215				32				37				28				10				10				10				10
V2-1238 6/22/2021			2670				127				102				28				31				10				10				10
V2-1239 6/24/2021			8407				311				256				93				204				126				79				42
V2-1254 6/29/2021			2735				108				157				88				85				10				10				10

## Sheet: fig 3 a
WA-1	<5 yrs					5-11 yrs					12-21 yrs
Sample ID	Acute	Conv.	MIS-C	Vaccinated		Acute	Conv.	MIS-C	Vaccinated		Acute	Conv.	MIS-C	Vaccinated
COVP-108-005-542	45.5
COVP-014-002-833	39.8
COVP-019-003-523	29.9
COVP-108-002-407	310.9
COVP-016-022-892	117.6
COVP-065-007-118	28.4
COV-0116-262	27.56
COVP-005-001-610	208.84
COVP-016-027-104	33.45
COVP-019-023-320	16.62
COVP-019-024-995	46.49
COVP-019-025-800	25.16
COVP-020-015-754	63.06
COVP-028-004-536	84.16
COVP-028-010-402	29.96
COVP-065-002-532	64.07
COVP-069-009-335	57.95
COVP-069-010-400	60.89
COVP-105-002-993	29.52
COVP-105-017-868	49.04
COVP-105-019-888	480.69
COVP-108-001-860	25.32
COVP-108-009-921	48.8
COVP-001-051-218		256.9
COVP-001-015-914		224.3
COV-0048-801		1461.28
COV-0049-521		758.09
COV-0045-884		862.26
COV-0046-417		772.05
COV-0059-537		623.49
COVP-001-035-164		441.29
COVP-001-041-250		186.13
COVP-001-042-877		211.43
COVP-075-002-810			290.2
COV-0119-768			886.28
COVP-019-004-033			649.96
COVP-020-001-451			299.74
COVP-016-023-220			309.24
COVP-028-002-530			52.87
COVP-020-011-899			285.23
COVP-068-001-784			951.38
COVP-028-005-748			228.04
COVP-020-006-028			776.04
COVP-020-010-462			751.51
COVP-027-012-620			1261.42
COVP-063-014-902			552.31
COVP-073-009-571			633.89
COVP-075-001-851			63.47
COVP-108-008-006			647.69
COVP-001-006-230			553.08
COVP-001-021-555			216.25
COVP-001-032-873			215.75
COVP-001-034-276			210.85
COV-0007-745			58.76
COVP-001-047-974			342.54
1				508.65
2				406.98
3				383.28
4				730.61
5				838.79
6				553.99
7				500.43
8				493.15
9				461.76
10				470.94
COVP-073-005-538						759.1
COV-0029-614						351.86
COV-0121-565						220.08
COVP-019-012-922						383.33
COVP-105-009-167						435.74
COVP-108-012-840						88
COVP-104-001-556						117.55
COVP-064-002-747						94.69
COVP-027-011-807						85.92
COV-0104-205						27.05
COV-0050-757							528.01
COV-0051-343							466.41
COV-0037-183							486.01
COV-0047-482							456.83
COV-0058-162							229.36
COVP-001-004-421							539.02
COVP-001-044-539							39.51
COVP-001-046-500							251.38
COV-0060-103							957.28
COVP-001-029-761							252.26
COVP-001-030-582							386.73
COVP-020-002-806								523.91
COV-0013-242								634.92
COV-0018-647								261.83
COV-0030-386								944.83
COV-0040-421								1112.35
COV-0006-980								699.35
COV-0016-462								736.64
COV-0181-323								351.15
COVP-005-007-518								677
COVP-020-018-925								507.66
COVP-019-021-305								415.69
COVP-069-015-824								539.48
COVP-073-001-492								229.4
COVP-073-008-417								359.03
COVP-001-007-686								1337.56
COVP-001-026-841								346.88
COVP-001-031-934								141.57
COVP-001-045-465								434.27
V2-1554 1/2/2022									777.57
V2-1557 12/23/2021									745.71
V2-1558 1/2/2022									1293.01
V2-1559 1/2/2022									846.895
V2-1565 12/15/2021									661.752
V2-1566 12/15/2021									488.189
V2-1567 12/15/2021									1032.22
V2-1570 12/15/2021									554.757
V2-1571 12/15/2021									660.2
V2-1574 12/27/2021									895.235
V2-1577 12/27/2021									476.76
V2-1578 12/27/2021									412.465
V2-1579 1/3/2022									601.055
V2-1580 1/3/2022									909.015
V2-1584 12/14/2021									647.125
V2-1585 12/14/2021									529.58
V2-1587 1/2/2022									588.48
V2-1588 1/2/2022									565.795
V2-1591 12/16/2021									287.57
V2-1592 12/16/2021									514.005
V2-1594 1/6/2022									448.405
V2-1598 12/29/2021									367.565
V2-1599 1/8/2022									392.115
V2-1609 1/2/2022									323.53
V2-1610 12/16/2021									291.155
V2-1616 12/14/2021									401.7
V2-1618 1/3/2022									854.02
V2-1619 12/16/2021									496.855
V2-1627 1/3/2022									264.545
V2-1628 12/15/2021									341.94
V2-1648 1/3/2022									367.075
V2-1668 1/3/2022									316.13
COVP-028-003-817											168.23
COVP-104-006-654											35.06
COV-0009-823											57.88
COV-0001-730											58.82
COV-0005-559											1610.14
COV-0130-666											1216.64
COV-0002-570											418.3
COV-0010-855											945.17
COV-0012-802											1064.37
COVP-105-008-917											33.49
COVP-019-009-877											211.43
COVP-038-003-874											307.86
COVP-065-014-417											717.27
COVP-069-007-123											181.26
COVP-104-005-028											177.17
COVP-027-016-989											604.1
COVP-028-012-689											137.75
COVP-069-002-141											109.28
COVP-069-006-693											90.72
COVP-027-009-514											210.44
COVP-065-010-033											755.36
COVP-001-040-739												382.17
COVP-001-043-635												27.13
COV-0062-236												320.81
COV-0135-472												368.38
COVP-001-001-764												523.42
COVP-001-005-652												294.63
COVP-001-010-599												504.05
COVP-001-017-963												276.5
COVP-001-033-999												435.68
COVP-001-036-582												42.5
COVP-001-037-000												443.28
COVP-001-049-308												401.9
COVP-020-019-819													410.99
COVP-001-003-318													740.4
COVP-001-039-355													86.01
COVP-001-028-015													301.52
COVP-027-010-638													266.41
COV-0014-100													865.81
COV-0008-200													378.72
COV-0031-746													525.78
COVP-105-018-074													226.29
COVP-069-020-595													639.91
COVP-063-010-017													639.49
COVP-019-006-132													400.63
COVP-019-020-611													269.98
COVP-066-001-718													37.1
COVP-108-007-858													0.26
COVP-065-009-715													414.04
COVP-029-001-464													761.81
COVP-065-002-541													492.54
COVP-105-015-347													1240.43
COVP-108-010-274													631.96
COVP-001-012-051													260
COVP-001-024-873													700.32
COVP-065-016-584													191.98
COVP-064-003-268													111
V2-1202 7/2/2021														477
V2-1203 6/21/2021 (1000 ul)														762.245
V2-1208 6/21/2021														306.25
V2-1213 7/12/2021														602.495
V2-1215 6/24/2021														687.55
V2-1217 6/24/2021														745.16
V2-1219 6/21/2021														1032.79
V2-1220 6/22/2021														857.47
V2-1221 7/1/2021														869.12
V2-1222 7/1/2021														895.485
V2-1223 6/24/2021														634.765
V2-1224 6/27/2021														957.89
V2-1225 6/27/2021														760.93
V2-1226 6/28/2021														909.455
V2-1227 6/28/2021														879.965
V2-1228 6/24/2021														614.945
V2-1232 6/22/2021														831.985
V2-1238 6/22/2021														754.02
V2-1239 6/24/2021														1081.12
V2-1254 6/29/2021														898.645

## Sheet: fig 3b
<5 yrs	PsVNA50	RU			5-11 yrs	PsVNA50	RU			12-21 yrs	PsVNA50	RU
COVP-108-005-542	10	45.5			COVP-073-005-538	1114.3	759.1			COVP-028-003-817	10	168.23
COVP-014-002-833	10	39.8			COV-0029-614	201.6	351.9			COVP-104-006-654	10	35.06
COVP-019-003-523	10	29.9			COV-0121-565	77.9	220.08			COV-0009-823	10	57.88
COVP-108-002-407	1301.7	310.9			COVP-019-012-922	244.1	383.33			COV-0001-730	649.5	58.82
COVP-016-022-892	718.2	117.6			COVP-105-009-167	141.8	435.74			COV-0005-559	12950.3	1610.14
COVP-065-007-118	10	28.4			COVP-108-012-840	10	88			COV-0130-666	1902	1216.64
COV-0116-262	10	27.56			COVP-104-001-556	204.18	117.55			COV-0002-570	2601.5	418.3
COVP-005-001-610	2865.7	208.84			COVP-064-002-747	10	94.69			COV-0010-855	3074.6	945.17
COVP-016-027-104	10	33.45			COVP-027-011-807	10	85.92			COV-0012-802	5668.7	1064.37
COVP-019-023-320	10	16.62			COV-0104-205	62.2	27.05			COVP-105-008-917	103.9	33.49
COVP-019-024-995	215.2	46.49			COV-0050-757	330.3	528.01			COVP-019-009-877	10	211.43
COVP-019-025-800	10	25.16			COV-0051-343	193.4	466.41			COVP-038-003-874	713.2	307.86
COVP-020-015-754	10	63.06			COV-0037-183	506.5	486.01			COVP-065-014-417	3823.2	717.27
COVP-028-004-536	40.7	84.16			COV-0047-482	340.2	456.83			COVP-069-007-123	149.6	181.26
COVP-028-010-402	245.3	29.96			COV-0058-162	307.5	229.36			COVP-104-005-028	871.1	177.17
COVP-065-002-532	10	64.07			COVP-001-004-421	1640.82	539.02			COVP-027-016-989	485.8	604.1
COVP-069-009-335	86.4	57.95			COVP-001-044-539	10	39.51			COVP-028-012-689	10	137.75
COVP-069-010-400	10	60.89			COVP-001-046-500	265.47	251.38			COVP-069-002-141	10	109.28
COVP-105-002-993	32.4	29.52			COV-0060-103	179.8	957.28			COVP-069-006-693	10	90.72
COVP-105-017-868	10	49.04			COVP-001-029-761	1070.03	252.26			COVP-027-009-514	810.73	210.44
COVP-105-019-888	339.1	480.69			COVP-001-030-582	1092.11	386.73			COVP-065-010-033	3426.56	755.36
COVP-108-001-860	22.3	25.32			COVP-020-002-806	978.07	523.91			COVP-001-040-739	539.27	382.17
COVP-108-009-921	10	48.8			COV-0013-242	7520.22	634.92			COVP-001-043-635	10	27.13
COVP-001-051-218	1230.9	256.9			COV-0018-647	455.9	261.83			COV-0062-236	411.9	320.81
COVP-001-015-914	1117.8	224.3			COV-0030-386	1362.8	944.83			COV-0135-472	406.4	368.38
COV-0048-801	276.7	1461.28			COV-0040-421	4623.5	1112.35			COVP-001-001-764	587.312	523.42
COV-0049-521	341.5	758.09			COV-0006-980	5557	699.35			COVP-001-005-652	474.142	294.63
COV-0045-884	291.6	862.26			COV-0016-462	1741	736.64			COVP-001-010-599	120.24	504.05
COV-0046-417	746.9	772.05			COV-0181-323	901.8	351.15			COVP-001-017-963	731.149	276.5
COV-0059-537	635	623.49			COVP-005-007-518	208.7	677			COVP-001-033-999	976.891	435.68
COVP-001-035-164	342.94	441.29			COVP-020-018-925	212.5	507.66			COVP-001-036-582	10	42.5
COVP-001-041-250	255.73	186.13			COVP-019-021-305	448.8	415.69			COVP-001-037-000	415.361	443.28
COVP-001-042-877	402.89	211.43			COVP-069-015-824	1007.4	539.48			COVP-001-049-308	364.579	401.9
COVP-075-002-810	2156.3	290.2			COVP-073-001-492	60.7	229.4			COVP-020-019-819	241	410.99
COV-0119-768	1842.2	886.28			COVP-073-008-417	1270.3	359.03			COVP-001-003-318	1185.27	740.4
COVP-019-004-033	541.73	649.96			COVP-001-007-686	1558.95	1337.56			COVP-001-039-355	64.9819	86.01
COVP-020-001-451	1318.29	299.74			COVP-001-026-841	746.08	346.88			COVP-001-028-015	1825.31	301.52
COVP-016-023-220	684.2	309.24			COVP-001-031-934	112.88	141.57			COVP-027-010-638	709.7	266.41
COVP-028-002-530	10	52.87			COVP-001-045-465	365.88	434.27			COV-0014-100	9003.3	865.81
COVP-020-011-899	488.49	285.23			V2-1554 1/2/2022	1424	777.57			COV-0008-200	946.2	378.72
COVP-068-001-784	5613.64	951.38			V2-1557 12/23/2021	1305	745.71			COV-0031-746	3412.1	525.78
COVP-028-005-748	2920.3	228.04			V2-1558 1/2/2022	3020	1293.01			COVP-105-018-074	282.923	226.29
COVP-020-006-028	293.1	776.04			V2-1559 1/2/2022	2212	846.895			COVP-069-020-595	818.525	639.91
COVP-020-010-462	1043.7	751.51			V2-1565 12/15/2021	1960	661.752			COVP-063-010-017	6453.76	639.49
COVP-027-012-620	4300.1	1261.42			V2-1566 12/15/2021	602	488.189			COVP-019-006-132	506.2	400.63
COVP-063-014-902	221.9	552.31			V2-1567 12/15/2021	3340	1032.22			COVP-019-020-611	246	269.98
COVP-073-009-571	228	633.89			V2-1570 12/15/2021	2736	554.757			COVP-066-001-718	10	37.1
COVP-075-001-851	54.2	63.47			V2-1571 12/15/2021	499	660.2			COVP-108-007-858	10	0.26
COVP-108-008-006	262.9	647.69			V2-1574 12/27/2021	3198	895.235			COVP-065-009-715	188.8	414.04
COVP-001-006-230	683.01	553.08			V2-1577 12/27/2021	580	476.76			COVP-029-001-464	881.4	761.81
COVP-001-021-555	390.9	216.25			V2-1578 12/27/2021	441	412.465			COVP-065-002-541	537.4	492.54
COVP-001-032-873	633.14	215.75			V2-1579 1/3/2022	2485	601.055			COVP-105-015-347	24430.1	1240.43
COVP-001-034-276	1122.19	210.85			V2-1580 1/3/2022	3205	909.015			COVP-108-010-274	1315.9	631.96
COV-0007-745	904.6	58.76			V2-1584 12/14/2021	1235	647.125			COVP-001-012-051	97.89	260
COVP-001-047-974	211.52	342.54			V2-1585 12/14/2021	1240	529.58			COVP-001-024-873	1929.06	700.32
1	1435	508.65			V2-1587 1/2/2022	1537	588.48			COVP-065-016-584	69.33	191.98
2	679	406.98			V2-1588 1/2/2022	2237	565.795			COVP-064-003-268	121.17	111
3	330	383.28			V2-1591 12/16/2021	1503	287.57			V2-1202 7/2/2021	909	477
4	1825	730.61			V2-1592 12/16/2021	262	514.005			V2-1203 6/21/2021 (1000 ul)	2221	762.245
5	1600	838.79			V2-1594 1/6/2022	1952	448.405			V2-1208 6/21/2021	807	306.25
6	38	553.99			V2-1598 12/29/2021	1036	367.565			V2-1213 7/12/2021	1438	602.495
7	10	500.43			V2-1599 1/8/2022	210	392.115			V2-1215 6/24/2021	1032	687.55
8	414	493.15			V2-1609 1/2/2022	832	323.53			V2-1217 6/24/2021	982	745.16
9	128	461.76			V2-1610 12/16/2021	313	291.155			V2-1219 6/21/2021	6829	1032.79
10	131	470.94			V2-1616 12/14/2021	712	401.7			V2-1220 6/22/2021	4268	857.47
					V2-1618 1/3/2022	230	854.02			V2-1221 7/1/2021	2044	869.12
					V2-1619 12/16/2021	461	496.855			V2-1222 7/1/2021	3124	895.485
					V2-1627 1/3/2022	1035	264.545			V2-1223 6/24/2021	1533	634.765
					V2-1628 12/15/2021	1677	341.94			V2-1224 6/27/2021	2818	957.89
					V2-1648 1/3/2022	824	367.075			V2-1225 6/27/2021	2661	760.93
					V2-1668 1/3/2022	1436	316.13			V2-1226 6/28/2021	2460	909.455
										V2-1227 6/28/2021	1459	879.965
										V2-1228 6/24/2021	1602	614.945
										V2-1232 6/22/2021	3215	831.985
										V2-1238 6/22/2021	2670	754.02
										V2-1239 6/24/2021	8407	1081.12
										V2-1254 6/29/2021	2735	898.645

## Sheet: fig s1 a
<5yrs	WA-1					BA.2					BA.2.75					BA.3					BA.4/BA.5					BQ.1					BQ.1.1					XBB.1
	Acute	Conv.	MIS-C	Vaccinated		Acute	Conv.	MIS-C	Vaccinated		Acute	Conv.	MIS-C	Vaccinated		Acute	Conv.	MIS-C	Vaccinated		Acute	Conv.	MIS-C	Vaccinated		Acute	Conv.	MIS-C	Vaccinated		Acute	Conv.	MIS-C	Vaccinated		Acute	Conv.	MIS-C	Vaccinated
COVP-108-005-542	10					10					10					10					10					10					10					10
COVP-014-002-833	10					10					10					10					10					10					10					10
COVP-019-003-523	10					10					10					10					10					10					10					10
COVP-108-002-407	1301.7					10					10					10					10					10					10					10
COVP-016-022-892	718.2					31					10					10					10					10					10					10
COVP-065-007-118	10					10					10					10					10					10					10					10
COV-0116-262	10					10					10					10					10					10					10					10
COVP-005-001-610	2865.7					73					38					10					21					10					10					10
COVP-016-027-104	10					10					10					10					10					10					10					10
COVP-019-023-320	10					10					10					10					10					10					10					10
COVP-019-024-995	215.2					10					10					10					10					10					10					10
COVP-019-025-800	10					10					10					10					10					10					10					10
COVP-020-015-754	10					10					10					10					10					10					10					10
COVP-028-004-536	40.7					10					10					10					10					10					10					10
COVP-028-010-402	245.3					10					10					10					10					10					10					10
COVP-065-002-532	10					10					10					10					10					10					10					10
COVP-069-009-335	86.4					10					10					10					10					10					10					10
COVP-069-010-400	10					10					10					10					10					10					10					10
COVP-105-002-993	32.4					10					10					10					10					10					10					10
COVP-105-017-868	10					10					10					10					10					10					10					10
COVP-105-019-888	339.1					42					10					24					23					10					10					10
COVP-108-001-860	22.3					10					10					10					10					10					10					10
COVP-108-009-921	10					10					10					10					10					10					10					10
COVP-001-051-218		1230.9					39					48					39					10					10					10					10
COVP-001-015-914		1117.8					10					10					10					10					10					10					10
COV-0048-801		276.7					10					10					10					10					10					10					10
COV-0049-521		341.5					10					10					10					10					10					10					10
COV-0045-884		291.6					10					10					10					10					10					10					10
COV-0046-417		746.9					10					10					10					10					10					10					10
COV-0059-537		635					10					10					10					10					10					10					10
COVP-001-035-164		342.94					10					10					10					10					10					10					10
COVP-001-041-250		255.73					10					10					10					10					10					10					10
COVP-001-042-877		402.89					10					10					10					10					10					10					10
COVP-075-002-810			2156.3					10					10					10					10					10					10					10
COV-0119-768			1842.2					10					10					10					10					10					10					10
COVP-019-004-033			541.73					10					10					10					10					10					10					10
COVP-020-001-451			1318.29					10					10					10					10					10					10					10
COVP-016-023-220			684.2					10					10					10					10					10					10					10
COVP-028-002-530			10					10					10					10					10					10					10					10
COVP-020-011-899			488.49					10					10					10					10					10					10					10
COVP-068-001-784			5613.64					10					10					10					10					10					10					10
COVP-028-005-748			2920.3					10					10					10					10					10					10					10
COVP-020-006-028			293.1					99					83					85					69					10					10					10
COVP-020-010-462			1043.7					10					10					10					10					10					10					10
COVP-027-012-620			4300.1					40					47					10					39					10					10					10
COVP-063-014-902			221.9					10					10					10					10					10					10					10
COVP-073-009-571			228					10					20					10					10					10					10					10
COVP-075-001-851			54.2					10					10					10					10					10					10					10
COVP-108-008-006			262.9					26					10					25					23					10					10					10
COVP-001-006-230			683.01					10					10					10					10					10					10					10
COVP-001-021-555			390.9					21					10					10					32					10					10					10
COVP-001-032-873			633.14					10					10					10					21					10					10					10
COVP-001-034-276			1122.19					38					77					10					48					10					10					10
COV-0007-745			904.6					10					10					10					10					10					10					10
COVP-001-047-974			211.52					10					10					10					10					10					10					10
1				1435					239					199					277					274					248					248					27
2				679					70					72					100					82					40					40					10
3				330					35					10					34					10					10					10					10
4				1825					326					199					296					240					502					437					451
5				1600					260					94					216					213					980					1193					468
6				38					10					10					10					10					10					10					10
7				10					10					10					10					10					10					10					10
8				414					48					26					44					35					95					27					21
9				128					33					26					33					31					10					10					10
10				131					10					10					10					10					171					149					24

## Sheet: fig s1 b
5-11 yrs	WA-1					BA.2					BA.2.75					BA.3					BA.4/BA.5					BQ.1					BQ.1.1					XBB.1
	Acute	Conv.	MIS-C	Vaccinated		Acute	Conv.	MIS-C	Vaccinated		Acute	Conv.	MIS-C	Vaccinated		Acute	Conv.	MIS-C	Vaccinated		Acute	Conv.	MIS-C	Vaccinated		Acute	Conv.	MIS-C	Vaccinated		Acute	Conv.	MIS-C	Vaccinated		Acute	Conv.	MIS-C	Vaccinated
COVP-073-005-538	1114.3					28					10					10					10					10					10					10
COV-0029-614	201.6					10					10					10					10					10					10					10
COV-0121-565	77.9					10					10					10					10					10					10					10
COVP-019-012-922	244.1					10					10					10					10					10					10					10
COVP-105-009-167	141.8					10					10					10					10					10					10					10
COVP-108-012-840	10					10					10					10					10					10					10					10
COVP-104-001-556	204.18					10					10					10					10					10					10					10
COVP-064-002-747	10					10					10					10					10					10					10					10
COVP-027-011-807	10					10					10					10					10					10					10					10
COV-0104-205	62.2					10					10					10					10					10					10					10
COV-0050-757		330.3					10					10					10					10					10					10					10
COV-0051-343		193.4					10					10					10					10					10					10					10
COV-0037-183		506.5					32					23					34					37					10					10					10
COV-0047-482		340.2					37					10					10					10					10					10					10
COV-0058-162		307.5					10					10					10					10					10					10					10
COVP-001-004-421		1640.82					76					87					88					70					10					10					10
COVP-001-044-539		10					10					10					10					10					10					10					10
COVP-001-046-500		265.47					10					10					10					10					10					10					10
COV-0060-103		179.8					10					10					10					10					10					10					10
COVP-001-029-761		1070.03					29					33					10					10					10					10					10
COVP-001-030-582		1092.11					10					10					10					10					10					10					10
COVP-020-002-806			978.07					10					10					10					10					10					10					10
COV-0013-242			7520.22					94					90					90					73					10					10					10
COV-0018-647			455.9					10					10					10					10					10					10					10
COV-0030-386			1362.8					10					10					10					10					10					10					10
COV-0040-421			4623.5					75					49					42					89					49					39					10
COV-0006-980			5557					130					110					171					36					10					10					10
COV-0016-462			1741					10					10					10					10					10					10					10
COV-0181-323			901.8					54					22					31					25					10					10					10
COVP-005-007-518			208.7					10					23					27					10					10					10					10
COVP-020-018-925			212.5					10					22					10					24					10					10					10
COVP-019-021-305			448.8					29					33					10					10					10					10					10
COVP-069-015-824			1007.4					25					10					27					27					10					10					10
COVP-073-001-492			60.7					10					10					10					23					10					10					10
COVP-073-008-417			1270.3					65					24					10					72					10					10					10
COVP-001-007-686			1558.95					10					10					10					10					10					10					10
COVP-001-026-841			746.08					28					31					28					24					10					10					10
COVP-001-031-934			112.88					10					10					10					69					10					10					10
COVP-001-045-465			365.88					10					10					10					10					10					10	10				10	10
V2-1554 1/2/2022				1424					64					49					46					31					21					10					10
V2-1557 12/23/2021				1305					31					38					24					10					10					10					10
V2-1558 1/2/2022				3020					74					54					30					37					22					10					10
V2-1559 1/2/2022				2212					94					145					102					42					10					10					10
V2-1565 12/15/2021				1960					41					46					28					30					10					10					10
V2-1566 12/15/2021				602					34					48					31					10					10					10					10
V2-1567 12/15/2021				3340					55					58					56					36					10					10					10
V2-1570 12/15/2021				2736					85					52					32					27					10					36					10
V2-1571 12/15/2021				499					27					30					10					10					95					10					10
V2-1574 12/27/2021				3198					1248					1073					997					48					10					10					10
V2-1577 12/27/2021				580					26					21					24					10					10					10					10
V2-1578 12/27/2021				441					10					10					10					10					10					136					39
V2-1579 1/3/2022				2485					710					570					613					238					152					66					33
V2-1580 1/3/2022				3205					206					327					341					212					162					10					10
V2-1584 12/14/2021				1235					10					10					10					10					10					10					10
V2-1585 12/14/2021				1240					42					72					62					28					47					10					10
V2-1587 1/2/2022				1537					53					31					38					25					10					10					10
V2-1588 1/2/2022				2237					62					63					61					24					24					10					10
V2-1591 12/16/2021				1503					39					30					38					23					10					10					10
V2-1592 12/16/2021				262					10					10					10					10					10					10					10
V2-1594 1/6/2022				1952					80					85					73					49					104					10					10
V2-1598 12/29/2021				1036					33					10					30					22					47					10					10
V2-1599 1/8/2022				210					29					10					10					10					46					22					10
V2-1609 1/2/2022				832					52					62					23					28					204					10					10
V2-1610 12/16/2021				313					10					10					30					10					35					10					10
V2-1616 12/14/2021				712					86					89					40					68					10					10					10
V2-1618 1/3/2022				230					32					10					10					10					10					10					10
V2-1619 12/16/2021				461					34					38					34					10					40					10					10
V2-1627 1/3/2022				1035					58					41					41					39					10					10					10
V2-1628 12/15/2021				1677					48					47					51					10					10					10					10
V2-1648 1/3/2022				824					45					39					27					10					10					10					10
V2-1668 1/3/2022				1436					89					50					66					22					10

## Sheet: fig s1 c
12-21 yrs	WA-1					BA.2					BA.2.75					BA.3					BA.4/BA.5					BQ.1					BQ.1.1					XBB.1
	Acute	Conv.	MIS-C	Vaccinated		Acute	Conv.	MIS-C	Vaccinated		Acute	Conv.	MIS-C	Vaccinated		Acute	Conv.	MIS-C	Vaccinated		Acute	Conv.	MIS-C	Vaccinated		Acute	Conv.	MIS-C	Vaccinated		Acute	Conv.	MIS-C	Vaccinated		Acute	Conv.	MIS-C	Vaccinated
COVP-028-003-817	10					10					10					10					10					10					10					10
COVP-104-006-654	10					10					10					10					10					10					10					10
COV-0009-823	10					10					10					10					10					10					10					10
COV-0001-730	649.5					10					10					10					10					10					10					10
COV-0005-559	12950.3					134					186					92					176					48					41					10
COV-0130-666	1902					39					10					40					10					10					10					10
COV-0002-570	2601.5					48					38					35					31					10					10					10
COV-0010-855	3074.6					114					102					129					73					29					32					10
COV-0012-802	5668.7					104					93					67					96					36					64					10
COVP-105-008-917	103.9					10					10					10					10					10					10					10
COVP-019-009-877	10					10					10					10					10					10					10					10
COVP-038-003-874	713.2					10					10					10					10					10					10					10
COVP-065-014-417	3823.2					120					127					81					125					10					10					10
COVP-069-007-123	149.6					10					10					32					10					10					10					10
COVP-104-005-028	871.1					44					45					41					10					10					10					10
COVP-027-016-989	485.8					29					22					24					24					10					10					10
COVP-028-012-689	10					10					10					10					10					10					10					10
COVP-069-002-141	10					10					10					10					10					10					10					10
COVP-069-006-693	10					10					10					10					10					10					10					10
COVP-027-009-514	810.73					10					10					10					10					10					10					10
COVP-065-010-033	3426.56					10					29					10					43					10					10					10
COVP-001-040-739		539.27					10					10					10					10					10					10					10
COVP-001-043-635		10					10					10					10					10					10					10					10
COV-0062-236		411.9					10					10					10					10					10					10					10
COV-0135-472		406.4					10					10					10					10					10					10					10
COVP-001-001-764		587.312					10					10					10					10					10					10					10
COVP-001-005-652		474.142					10					10					10					10					10					10					10
COVP-001-010-599		120.24					10					10					10					10					10					10					10
COVP-001-017-963		731.149					28					10					27					10					10					10					10
COVP-001-033-999		976.891					10					10					10					10					10					10					10
COVP-001-036-582		10					10					10					10					10					10					10					10
COVP-001-037-000		415.361					10					16					10					10					10					10					10
COVP-001-049-308		364.579					10					10					10					10					10					10					10
COVP-020-019-819			241					10					10					10					10					10					10					10
COVP-001-003-318			1185.27					10					10					10					10					10					10					10
COVP-001-039-355			64.9819					10					10					10					10					10					10					10
COVP-001-028-015			1825.31					33					29					21					22					10					10					10
COVP-027-010-638			709.7					10					10					25					10					10					10					10
COV-0014-100			9003.3					110					79					56					104					10					10					10
COV-0008-200			946.2					10					10					10					10					10					10					10
COV-0031-746			3412.1					21					10					22					24					10					10					10
COVP-105-018-074			282.923					10					10					10					10					10					10					10
COVP-069-020-595			818.525					10					10					10					10					10					10					10
COVP-063-010-017			6453.76					10					10					10					10					10					10					10
COVP-019-006-132			506.2					10					10					29					21					10					10					10
COVP-019-020-611			246					10					10					10					10					10					10					10
COVP-066-001-718			10					10					10					10					10					10					10					10
COVP-108-007-858			10					10					10					10					10					10					10					10
COVP-065-009-715			188.8					10					10					10					10					10					10					10
COVP-029-001-464			881.4					48					41					90					45					10					10					10
COVP-065-002-541			537.4					10					10					10					10					10					10					10
COVP-105-015-347			24430.1					362					368					305					346					360					317					10
COVP-108-010-274			1315.9					10					10					10					10					10					10					10
COVP-001-012-051			97.89					10					10					10					10					10					10					10
COVP-001-024-873			1929.06					10					34					27					26					10					10					10
COVP-065-016-584			69.33					10					10					10					10					10					10					10
COVP-064-003-268			121.17					10					10					10					10					10					10					10
V2-1202 7/2/2021				909					35					26					30					25					10					10					10
V2-1203 6/21/2021 (1000 ul)				2221					127					70					180					121					10					10					10
V2-1208 6/21/2021				807					46					44					47					46					10					10					10
V2-1213 7/12/2021				1438					36					33					24					33					10					10					10
V2-1215 6/24/2021				1032					138					52					41					46					10					10					10
V2-1217 6/24/2021				982					26					10					31					10					10					10					10
V2-1219 6/21/2021				6829					106					107					50					58					10					10					10
V2-1220 6/22/2021				4268					214					230					180					69					10					10					10
V2-1221 7/1/2021				2044					52					82					33					45					10					10					10
V2-1222 7/1/2021				3124					46					50					31					60					10					10					10
V2-1223 6/24/2021				1533					125					54					46					47					10					10					10
V2-1224 6/27/2021				2818					236					147					145					86					10					10					10
V2-1225 6/27/2021				2661					114					74					126					72					10					10					10
V2-1226 6/28/2021				2460					107					105					102					78					10					10					10
V2-1227 6/28/2021				1459					40					62					37					49					10					10					10
V2-1228 6/24/2021				1602					53					109					43					38					10					10					10
V2-1232 6/22/2021				3215					32					37					28					10					10					10					10
V2-1238 6/22/2021				2670					127					102					28					31					10					10					10
V2-1239 6/24/2021				8407					311					256					93					204					10					10					10
V2-1254 6/29/2021				2735					108					157					88					85					10					10					10

## Sheet: fig s3
WA-1	Acute				Conv.				MIS-C				Vaccinated
Sample ID	<5yrs	5-11 yrs	12-21 yrs		<5yrs	5-11 yrs	12-21 yrs		<5yrs	5-11 yrs	12-21 yrs		<5yrs	5-11 yrs	12-21 yrs
COVP-108-005-542	45.5
COVP-014-002-833	39.8
COVP-019-003-523	29.9
COVP-108-002-407	310.9
COVP-016-022-892	117.6
COVP-065-007-118	28.4
COV-0116-262	27.56
COVP-005-001-610	208.84
COVP-016-027-104	33.45
COVP-019-023-320	16.62
COVP-019-024-995	46.49
COVP-019-025-800	25.16
COVP-020-015-754	63.06
COVP-028-004-536	84.16
COVP-028-010-402	29.96
COVP-065-002-532	64.07
COVP-069-009-335	57.95
COVP-069-010-400	60.89
COVP-105-002-993	29.52
COVP-105-017-868	49.04
COVP-105-019-888	480.69
COVP-108-001-860	25.32
COVP-108-009-921	48.8
COVP-073-005-538		759.1
COV-0029-614		351.9
COV-0121-565		220.08
COVP-019-012-922		383.33
COVP-105-009-167		435.74
COVP-108-012-840		88
COVP-104-001-556		117.55
COVP-064-002-747		94.69
COVP-027-011-807		85.92
COV-0104-205		27.05
COVP-028-003-817			168.23
COVP-104-006-654			35.06
COV-0009-823			57.88
COV-0001-730			58.82
COV-0005-559			1610.14
COV-0130-666			1216.64
COV-0002-570			418.3
COV-0010-855			945.17
COV-0012-802			1064.37
COVP-105-008-917			33.49
COVP-019-009-877			211.43
COVP-038-003-874			307.86
COVP-065-014-417			717.27
COVP-069-007-123			181.26
COVP-104-005-028			177.17
COVP-027-016-989			604.1
COVP-028-012-689			137.75
COVP-069-002-141			109.28
COVP-069-006-693			90.72
COVP-027-009-514			210.44
COVP-065-010-033			755.36
COVP-001-051-218					256.9
COVP-001-015-914					224.3
COV-0048-801					1461.28
COV-0049-521					758.09
COV-0045-884					862.26
COV-0046-417					772.05
COV-0059-537					623.49
COVP-001-035-164					441.29
COVP-001-041-250					186.13
COVP-001-042-877					211.43
COV-0050-757						528.01
COV-0051-343						466.41
COV-0037-183						486.01
COV-0047-482						456.83
COV-0058-162						229.36
COVP-001-004-421						539.02
COVP-001-044-539						39.51
COVP-001-046-500						251.38
COV-0060-103						957.28
COVP-001-029-761						252.26
COVP-001-030-582						386.73
COVP-001-040-739							382.17
COVP-001-043-635							27.13
COV-0062-236							320.81
COV-0135-472							368.38
COVP-001-001-764							523.42
COVP-001-005-652							294.63
COVP-001-010-599							504.05
COVP-001-017-963							276.5
COVP-001-033-999							435.68
COVP-001-036-582							42.5
COVP-001-037-000							443.28
COVP-001-049-308							401.9
COVP-075-002-810									290.2
COV-0119-768									886.28
COVP-019-004-033									649.96
COVP-020-001-451									299.74
COVP-016-023-220									309.24
COVP-028-002-530									52.87
COVP-020-011-899									285.23
COVP-068-001-784									951.38
COVP-028-005-748									228.04
COVP-020-006-028									776.04
COVP-020-010-462									751.51
COVP-027-012-620									1261.42
COVP-063-014-902									552.31
COVP-073-009-571									633.89
COVP-075-001-851									63.47
COVP-108-008-006									647.69
COVP-001-006-230									553.08
COVP-001-021-555									216.25
COVP-001-032-873									215.75
COVP-001-034-276									210.85
COV-0007-745									58.76
COVP-001-047-974									342.54
COVP-020-002-806										523.91
COV-0013-242										634.92
COV-0018-647										261.83
COV-0030-386										944.83
COV-0040-421										1112.35
COV-0006-980										699.35
COV-0016-462										736.64
COV-0181-323										351.15
COVP-005-007-518										677
COVP-020-018-925										507.66
COVP-019-021-305										415.69
COVP-069-015-824										539.48
COVP-073-001-492										229.4
COVP-073-008-417										359.03
COVP-001-007-686										1337.56
COVP-001-026-841										346.88
COVP-001-031-934										141.57
COVP-001-045-465										434.27
COVP-020-019-819											410.99
COVP-001-003-318											740.4
COVP-001-039-355											86.01
COVP-001-028-015											301.52
COVP-027-010-638											266.41
COV-0014-100											865.81
COV-0008-200											378.72
COV-0031-746											525.78
COVP-105-018-074											226.29
COVP-069-020-595											639.91
COVP-063-010-017											639.49
COVP-019-006-132											400.63
COVP-019-020-611											269.98
COVP-066-001-718											37.1
COVP-108-007-858											0.26
COVP-065-009-715											414.04
COVP-029-001-464											761.81
COVP-065-002-541											492.54
COVP-105-015-347											1240.43
COVP-108-010-274											631.96
COVP-001-012-051											260
COVP-001-024-873											700.32
COVP-065-016-584											191.98
COVP-064-003-268											111
1													508.65
2													406.98
3													383.28
4													730.61
5													838.79
6													553.99
7													500.43
8													493.15
9													461.76
10													470.94
V2-1554 1/2/2022														777.57
V2-1557 12/23/2021														745.71
V2-1558 1/2/2022														1293.01
V2-1559 1/2/2022														846.895
V2-1565 12/15/2021														661.752
V2-1566 12/15/2021														488.189
V2-1567 12/15/2021														1032.22
V2-1570 12/15/2021														554.757
V2-1571 12/15/2021														660.2
V2-1574 12/27/2021														895.235
V2-1577 12/27/2021														476.76
V2-1578 12/27/2021														412.465
V2-1579 1/3/2022														601.055
V2-1580 1/3/2022														909.015
V2-1584 12/14/2021														647.125
V2-1585 12/14/2021														529.58
V2-1587 1/2/2022														588.48
V2-1588 1/2/2022														565.795
V2-1591 12/16/2021														287.57
V2-1592 12/16/2021														514.005
V2-1594 1/6/2022														448.405
V2-1598 12/29/2021														367.565
V2-1599 1/8/2022														392.115
V2-1609 1/2/2022														323.53
V2-1610 12/16/2021														291.155
V2-1616 12/14/2021														401.7
V2-1618 1/3/2022														854.02
V2-1619 12/16/2021														496.855
V2-1627 1/3/2022														264.545
V2-1628 12/15/2021														341.94
V2-1648 1/3/2022														367.075
V2-1668 1/3/2022														316.13
V2-1202 7/2/2021															477
V2-1203 6/21/2021 (1000 ul)															762.245
V2-1208 6/21/2021															306.25
V2-1213 7/12/2021															602.495
V2-1215 6/24/2021															687.55
V2-1217 6/24/2021															745.16
V2-1219 6/21/2021															1032.79
V2-1220 6/22/2021															857.47
V2-1221 7/1/2021															869.12
V2-1222 7/1/2021															895.485
V2-1223 6/24/2021															634.765
V2-1224 6/27/2021															957.89
V2-1225 6/27/2021															760.93
V2-1226 6/28/2021															909.455
V2-1227 6/28/2021															879.965
V2-1228 6/24/2021															614.945
V2-1232 6/22/2021															831.985
V2-1238 6/22/2021															754.02
V2-1239 6/24/2021															1081.12
V2-1254 6/29/2021															898.645
